# Supplementary material for: Cold Air Pre-Cooling Extends Postharvest Shelf Life of Volvariella volvacea by Maintaining Energy Metabolism Homeostasis
Source: Foods. 2026 Mar 19;15(6):1077. doi: 10.3390/foods15061077 (PMC13025600; doi:10.3390/foods15061077)
Supplement: Supplementary file 1 [file foods-15-01077-s001.zip]

Archive with 1 entries (1 files):
- foods-4194770-supplementary.pdf
